# Supplementary material for: Smoking and health-related quality of life in English general population: implications for economic evaluations
Source: BMC Public Health. 2012 Mar 19;12:203. doi: 10.1186/1471-2458-12-203 (PMC3352300; doi:10.1186/1471-2458-12-203)
Supplement: Additional file 1 — List of relevant studies exploring the association between HRQoL and smoking status [11,45,46,49-55,60-63]. [file 1471-2458-12-203-S1.XLS]

## Sheet: Tabelle1
Additional file 1 - List of relevant studies exploring the association between HRQoL and smoking status
Authors	Measure of HRQoL	Sample size	Country	Smoking status measures	Design	Key findings/conclusions
[60]	SF-36	265	Spain	-Never smokers	Cross-sectional	There are long-term effects of smoking on HRQoL, short- and medium range effects cannot be detected.
				-Ex-smokers
				-Smokers
[49]	SF-36	5106	Spain	-Never smokers	Cohort study	Smokers had the worst scores while quitters showed improvements. There is a dose-response relationship between smoking quantity and HRQoL.
				-Ex-smokers
				-Smokers (light/ medium/heavy)
[50]	SF-36	8970	Finland	-Never smokers	Cross-sectional	Differences in HRQoL shown between all smoking groups. Big differences only between heavy smokers and never smokers.
				-Smokers (heavy/ moderate)
[11]	SF-36	3000	UK	-Ex-smokers	Cross-sectional	Smoking cessation leads to a low improvement of HRQoL. Sometimes other socioeconomic characteristics are better indicators of HRQoL.
	EQ-5D			-Smokers
[55]	SF-36	827	UK	-Never smokers	Cross-sectional	Significantly worse HRQoL of smokers compared to never smokers. Studies measuring general health instead of effects on diseases are possibly more conclusive.
				-Smokers
[51]	SF-36	835	Australia	-Never smokers	Cross-sectional	Statistically significant differences in HRQoL between all smoking groups. Different segments of the smoking population need to be considered.
				-Ex-smokers
				-Smokers
[52]	SF-36	9660	The Netherlands	-Never smokers	Cross-sectional	Ex-smokers had a higher HRQoL than smokers. The amount of smoking affects HRQoL.
				-Ex-smokers
				-Smokers
[61]	BRFSS	209000	USA	-Never smokers	Cross-sectional	Smokers had a significantly lower HRQoL than ex-smokers and never smokers.
				-Ex-smokers
				-Smokers
[62]	BRFSS	17800	USA	-Never smokers	Cross-sectional	Smoking cessation affects HRQoL (comparison of successful and unsuccessful quitters).
				-Ex-smokers
				-Smokers
[53]	BRFSS	82918	USA	-Never smokers	Cross-sectional	Smokers had a significantly lower HRQoL than never smokers. Increased morbidity/mortality in smokers.
				-Ex-smokers
				-Smokers
[54]	EQ-5D	22486	Denmark	-Never smokers	Cross-sectional	The quality-adjusted life expectancy of smokers is lower than for never smokers. Heavy smokers loose more QALYs than heavy drinkers.
				-Ex-smokers
				-Smokers (moderate/heavy)
[45]	EQ-5D	3395	UK	-Non smokers	Cross-sectional	Smokers had a significantly lower HRQoL than non-smokers.
				-Smokers
[46]	BRFSS	102,263 – 406,749	USA	-Non-smokers	Cross-sectional	Smokers had a lower HRQoL than non-smokers.
	(EQ-5D)			-Smokers
[63]	SF-36	823	Japan	-Non-smokers	Cross-sectional	No significant difference in HRQoL between smokers and non-smokers
				-Smokers
