# Supplementary material for: Smoking and health-related quality of life in English general population: implications for economic evaluations
Source: BMC Public Health. 2012 Mar 19;12:203. doi: 10.1186/1471-2458-12-203 (PMC3352300; doi:10.1186/1471-2458-12-203)
Supplement: Additional file 2 — List of relevant studies exploring EQ-5D outcome of patients with smoking as confounding factor [23,30,33,64-69]. [file 1471-2458-12-203-S2.XLS]

## Sheet: Tabelle1
Additional file 2 - List of relevant studies exploring EQ-5D outcome of patients with smoking as confounding factor
Authors	Measure of HRQoL*	Sample size	Country	Baseline smoking status	Design	Main research	EQ-5D Index β (OLS)	Group	p-value
[64]	EQ-5D*	77	Germany	Non-smokers	Cohort study	Stroke	-0.067	Smokers	0.11
	(HUI2/3)
[33]	EQ-5D*	5169	UK	Non-smokers	Cross-sectional	Chronic conditions	-0.086	Smokers	<0.001
[65]	EQ-5D*	4196	UK	Non-smokers	RCTs/cohort study	Hip protect.	-0.028	Smokers	<0.050
		3314				Calcium	-0.021	Smokers	>0.050
		4292				Risk factor	-0.005	Smokers	>0.050
[66]	EQ-5D*	13646	USA	Non-smokers	Cross-sectional (population-based)	Obesity	-0.046	Smokers	<0.001
	(SF-12)
[67]	EQ-5D*	1009	Germany	Never smokers	Cross-sectional	Chronic diseases	-3.372 (VAS)	Smokers	0.173
	(SF-36)						-3.357 (VAS)	Ex-smokers	0.164
[68]	EQ-5D*	110	Switzerland	Smokers	Cohort study	Obesity	0.054	Ex-smokers	0.312
							0.077	Never smokers	0.145
[30]	EQ-5D*	13753	UK	Never smokers	Cross-sectional (population-based)	Social capital	0	Ex-occasional	0.968
							0.013	Ex-regular	0.004
							-0.027	Smokers	<0.001
[23]	EQ-5D*	2950	Germany	Never smokers	Cohort study	Myocardial infarction	-3,500 (VAS)	Smokers	0.008
							-0,570 (VAS)	Ex-smokers	0.5
[69]	EQ-5D*	1235	13 countries	Ex-smokers	RCT	COPD	-0.028	Smokers	0.023
*Studies exploring EQ-5D outcome of patients with smoking as confounding factor
