# Supplementary material for: Smoking and health-related quality of life in English general population: implications for economic evaluations
Source: BMC Public Health. 2012 Mar 19;12:203. doi: 10.1186/1471-2458-12-203 (PMC3352300; doi:10.1186/1471-2458-12-203)
Supplement: Additional file 3 — Summary statistics of the sample. [file 1471-2458-12-203-S3.XLS]

## Sheet: Tabelle1
Additional file 3 - Summary statistics of the sample
Variables	N	Mean (SD) or %
EQ-5D tariff	12926	0.8575 (0.2316)
Mobility
No problem	10587	81.9
Some problem	2321	17.96
Severe problem	18	0.14
Self-care
No problem	12223	94.56
Some problem	650	5.03
Severe problem	53	0.41
Usual activity
No problem	10803	83.58
Some problem	1884	14.58
Severe problem	239	1.85
Pain/discomfort
No problem	8731	67.55
Some problem	3705	28.66
Severe problem	490	3.79
Anxiety/depression
No problem	10570	81.77
Some problem	2112	16.34
Severe problem	244	1.89
Smoking status
Never smoked cigarettes at all	6044	46.9
Used to smoke cigarettes occasion.	698	5.42
Used to smoke cigarettes regularly	3349	25.99
Light smokers, under 10 a day	925	7.18
Moderate smokers, 10 to under 20 a day	1108	8.6
Heavy smokers, 20 or more a day	763	5.92
Alcohol drinking
Item not applicable	1542	11.93
Almost every day	1714	13.26
Five or six days a week	635	4.91
Three or four days a week	1841	14.24
Once or twice a week	3547	27.44
Once or twice a month	1601	12.39
Once every couple of months	956	7.4
Once or twice a year	1090	8.43
Physical activity
Item not applicable	1459	11.29
None	1959	15.16
1 to 3 days	1198	9.27
4 to 11 days	2357	18.23
12 to 19 days	1440	11.14
20 days or more	4513	34.91
Age	12926	48.9 (18.3)
Gender
Men	5745	44.45
Women	7181	55.55
Body mass index (BMI)
Item not applicable	1512	11.7
Under 18.5	164	1.27
18.5 and below 25	4022	31.12
25 and below 30	4374	33.84
30 and below 40	2615	20.23
Over 40	239	1.85
Presence of a cardiovascular condition
Item not applicable	1397	10.81
Yes	3602	27.87
No	7927	61.33
Number of long-standing illnesses
0	7083	54.8
1	3450	26.69
2	1517	11.74
3	610	4.72
4	266	2.06
Ethnicity
White	11882	91.92
Mixed	106	0.82
Asian or Asian British	568	4.39
Black or Black British	264	2.04
Chinese or other ethnic group	106	0.82
Marital status
Single	2334	18.06
Married	7092	54.87
Separated	252	1.95
Divorced	854	6.61
Widowed	1036	8.01
Cohabitees	1358	10.51
Educational qualifications
NVQ4/NVQ5/Degree or equiv	2572	19.9
Higher ed below degree	1494	11.56
NVQ3/GCE A Level equiv	1703	13.17
NVQ2/GCE O Level equiv	2954	22.85
NVQ1/CSE other grade equiv	617	4.77
Foreign/other	238	1.84
No qualification	3348	25.9
Economic activity
In employment	7195	55.66
ILO unemployed	540	4.18
Retired	3108	24.04
Economically inactive	2083	16.11
Equivalised household income
Item not applicable	2339	18.1
Lowest quintile (<£10,598)	1647	12.74
2nd lowest quintile (≥£10,598< £16,852)	2123	16.42
Middle quintile (≥£16,852< £25,114)	2216	17.14
2nd highest quintile (≥£25,114< £40,373)	2295	17.75
Highest quintile (≥£40,373)	2306	17.84
Household size	12926	2.7 (1.4)
This area is a place I enjoy living in
Strongly agree	4430	34.27
Agree	7452	57.65
Disagree	869	6.72
Strongly disagree	175	1.35
