# Supplementary material for: Smoking and health-related quality of life in English general population: implications for economic evaluations
Source: BMC Public Health. 2012 Mar 19;12:203. doi: 10.1186/1471-2458-12-203 (PMC3352300; doi:10.1186/1471-2458-12-203)
Supplement: Additional file 4 — OLS estimation of EQ-5D tariff. [file 1471-2458-12-203-S4.XLS]

## Sheet: Tabelle1
Additional file 4 - OLS estimation of EQ-5D tariff
Covariates	Coefficient	SE	t-stat	p-value
Smoking status (Ref: never smoked cigarettes at all)
Used to smoke cigarettes occasionally	-0.0019	0.0064	-0.3	0.765
Used to smoke cigarettes regularly	-0.0169	0.0043	-3.93	0
Light smokers, under 10 a day	-0.0209	0.0059	-3.54	0
Moderate smokers, 10 to under 20 a day	-0.0327	0.0061	-5.39	0
Heavy smokers, 20 or more a day	-0.0516	0.0093	-5.55	0
Drinking (Ref: almost every day)
Five or six days a week	0.0001	0.0073	0.02	0.988
Three or four days a week	0.0043	0.0053	0.8	0.423
Once or twice a week	-0.0006	0.0052	-0.11	0.909
Once or twice a month	-0.0052	0.0063	-0.84	0.403
Once every couple of months	-0.0023	0.0075	-0.31	0.759
Once or twice a year	-0.0322	0.0089	-3.62	0
Not known (missing values)	-0.0345	0.0083	-4.18	0
Physical activity (Ref: no physical activity)
1 to 3 days a month	0.0811	0.0084	9.62	0
4 to 11 days a month	0.0918	0.0073	12.6	0
12 to 19 days a month	0.0974	0.0071	13.68	0
20 days or more a month	0.0968	0.0065	14.8	0
Not known (missing values)	0.1235	0.0115	10.78	0
Age	-0.0014	0.0002	-7.33	0
Gender (Female)	0.004	0.0035	1.14	0.256
BMI (Ref: 18.5 and below 25)
Under 18.5	0.0072	0.0115	0.63	0.531
25 and below 30	-0.0003	0.0035	-0.1	0.924
30 and below 40	-0.018	0.0048	-3.73	0
Over 40	-0.0484	0.0173	-2.8	0.005
Not known (missing values)	-0.061	0.0069	-8.87	0
Cardiovascular disease (Ref: CVD present)
Not present	0.0002	0.0047	0.05	0.962
Not known (missing values)	0.0507	0.0097	5.21	0
Number of limiting conditions (Ref: no condition)
1	-0.0938	0.004	-23.67	0
2	-0.1811	0.0073	-24.83	0
3	-0.2859	0.0132	-21.65	0
4 or more	-0.3354	0.0206	-16.26	0
Ethnicity (Ref: white)
Mixed	-0.0324	0.0201	-1.61	0.108
Asian or Asian British	0.0164	0.0084	1.96	0.05
Black or Black British	-0.0136	0.0115	-1.17	0.241
Chinese or other ethnic group	0.0108	0.0161	0.67	0.504
Marital status (Ref: single)
Married	-0.002	0.0054	-0.37	0.715
Separated	-0.0137	0.013	-1.05	0.293
Divorced	-0.0242	0.0092	-2.62	0.009
Widowed	-0.0244	0.0104	-2.35	0.019
Cohabitees	-0.014	0.0062	-2.24	0.026
Education (Ref: nvq4/nvq5/degree or equivalent)
Higher education below degree	-0.0028	0.0051	-0.54	0.589
NVQ3/GCE/A level equivalent	-0.0114	0.0048	-2.36	0.018
NVQ2/GCE/ O level equivalent	-0.0067	0.0046	-1.46	0.146
NVQ3/CSE/ other grade equivalent	-0.0105	0.0079	-1.33	0.185
Foreign/other	-0.0073	0.0139	-0.52	0.601
No qualification	-0.0263	0.0057	-4.62	0
Economic activity (Ref: in employment)
ILO unemployed	-0.0174	0.0075	-2.33	0.02
Retired	-0.038	0.0079	-4.81	0
Economically inactive	-0.0809	0.0062	-13.14	0
Household equivalised income (Ref: lowest quintile)
2nd lowest quintile (>=£10,598< £16,852	0.0092	0.0072	1.28	0.202
Middle quintile (>=£16,852< £25,114)	0.0172	0.0071	2.44	0.015
2nd highest quintile (>=£25,114< £40,37	0.0207	0.0069	2.99	0.003
Highest quintile (>=£40,373)	0.0178	0.0071	2.5	0.013
Not known (missing values)	0.0108	0.0073	1.48	0.139
Household size	0.002	0.0016	1.23	0.218
Social capital: This area is a place I enjoy living in (Ref: strongly agree)
Agree	-0.006	0.0033	-1.82	0.069
Disagree	-0.0427	0.0079	-5.42	0
Strongly disagree	-0.1009	0.0218	-4.63	0
Intercept	0.9609	0.0151	63.54	0
N	12887
Correlation (observed, predicated values)	0.61
R2	0.369
